# Supplementary material for: Digital aberration correction for enhanced thick tissue imaging exploiting aberration matrix and tilt-tilt correlation from the optical memory effect
Source: Nat Commun. 2025 Feb 16;16:1685. doi: 10.1038/s41467-025-56865-z (PMC11830826; doi:10.1038/s41467-025-56865-z)
Supplement: Supplementary file 4 — Source Data [file 41467_2025_56865_MOESM4_ESM.xlsx]

## Sheet: Figure 6d
Figure 6d
		Correlation
	Spatial Frequency (λ^-1)	0	0.00538705	0.0107741	0.0161612	0.0215482	0.0269353	0.0323223	0.0377094	0.0430964	0.0484835	0.0538705	0.0592576	0.0646446	0.0700317	0.0754187	0.0808058	0.0861928	0.0915799	0.096967
	Without polymer	1	0.812146	0.60862	0.481814	0.395363	0.334799	0.285072	0.244986	0.207655	0.181246	0.156516	0.132961	0.114786	0.0977492	0.0852151	0.0756444	0.0712989	0.0673094	0.0628113
	With polymer	1	0.773637	0.493729	0.297558	0.159966	0.0705691	0.0165136	0.0106355	0.0217252	0.0246302	0.0240659	0.0234573	0.0218094	0.0184406	0.0139449	0.00955853	0.00537516	0.00393346	0.00375565
	Corrected	1	0.804644	0.584367	0.449283	0.360112	0.299061	0.252841	0.215921	0.181513	0.155678	0.130778	0.107971	0.0886096	0.07208	0.0599742	0.0527448	0.0477303	0.0468513	0.0475853

## Sheet: Figure 9f
Figure 9f
		Strehl ratio
	Uncorrected	0.24431	0.0018302	0.0045166
	Existing method	0.81606	0.42943	0.0026392
	Our method	0.70643	0.12153	0.027033
	Our method + Iterative windowing	0.68274	0.43461	0.089046
	Ideal	1	1	1

## Sheet: Supplementary Figure 2b
Supplementary Figure 2b
	Iteration no	0	1	2	3	4	5	6	7	8	9	10
	Strehl ratio	0.00451657	0.026612	0.0434494	0.0571892	0.0714705	0.0913455	0.101598	0.110481	0.115531	0.118046	0.120192
